# Supplementary material for: How Plant Polyhydroxy Flavonoids Can Hinder the Metabolism of Cytochrome 3A4
Source: Biomedicines. 2025 Mar 7;13(3):655. doi: 10.3390/biomedicines13030655 (PMC11940229; doi:10.3390/biomedicines13030655)
Supplement: Supplementary file 1 [file biomedicines-13-00655-s001.zip]

Archive with 1 entries (1 files):
- biomedicines-3496857-supplementary.pdf
